# Supplementary material for: High-Resolution Genotyping Unveils Identical Ampicillin-Resistant Enterococcus faecium Strains in Different Sources and Countries: A One Health Approach
Source: Microorganisms. 2022 Mar 16;10(3):632. doi: 10.3390/microorganisms10030632 (PMC8948916; doi:10.3390/microorganisms10030632)
Supplement: Supplementary file 1 [file microorganisms-10-00632-s001.zip]

Archive with 5 entries (4 files):
- Suplementar_material/
- Suplementar_material/Table_S1.xlsx
- Suplementar_material/Table_S2.xlsx
- Suplementar_material/Table_S3.xlsx
- Suplementar_material/~$Table_S2.xlsx
