# Supplementary material for: High-Resolution Genotyping Unveils Identical Ampicillin-Resistant Enterococcus faecium Strains in Different Sources and Countries: A One Health Approach
Source: Microorganisms. 2022 Mar 16;10(3):632. doi: 10.3390/microorganisms10030632 (PMC8948916; doi:10.3390/microorganisms10030632)
Supplement: Supplementary file 1 [file microorganisms-10-00632-s001.zip › Suplementar_material/Table_S1.xlsx]

## Sheet: Folha1
	Table S1. Epidemiological data and characterization of clinical Enterococcus faecium isolates from Tunisia.
	Isolatea	Date	Product	Source	Service	Origin	City	Antibiotic resistance profile	MDR	MIC Amp	Virulence gene profile	Rep plasmid typesb
										(mg/L)
	1	2011-02-21	blood	Infection	ICU	Hospital	Gafsa	AMP, CIP, ERY	+	32	esp, ptsD, IS16, orf1481, sgrA, acm*	-
	2	2013-02-11	blood	Infection	ICU	Hospital	Gafsa	AMP, CIP, ERY, STR, TET	+	>256	ptsD, IS16, orf1481, sgrA, acm*	rep17(pRUM)+rep20(pLG1)
	3	2013-03-13	blood	Infection	ICU	Hospital	Gafsa	CIP, ERY, STR, QD	+	-	-	rep17(pRUM)
	4	2013-08-28	pus	Infection	Surgery	Hospital	Gafsa	AMP, CIP, ERY, GEN, STR, TET	+	>256	esp, ptsD, IS16, orf1481, sgrA, acm*	rep2(pEF1)
	5	2014-03-23	urine	Infection	Urology	Hospital	Gafsa	AMP, ERY, STR	+	128	ptsD, IS16, orf1481, sgrA, acm*	-
	6	2014-05-30	blood	Infection	Medicine	Hospital	Gafsa	AMP, ERY, STR, TET, QD	+	64	ptsD, IS16, orf1481, sgrA, acm*	rep17(pRUM)+rep2(pEF1)
	7	2014-06-26	blood	Infection	ICU	Hospital	Gafsa	ERY, QD	-	-	sgrA	rep20(pLG1)
	8	2014-10-31	blood	Infection	ICU	Hospital	Gafsa	AMP, CIP, ERY, GEN, STR	+	128	esp, ptsD, IS16, orf1481, sgrA, hyl, acm*	rep20(pLG1)
	9	2014-11-20	urine	Infection	Urology	Hospital	Gafsa	AMP, ERY, STR	+	128	ptsD, IS16, orf1481, sgrA, hyl, acm*	rep17(pRUM)
	10	2014-12-23	blood	Infection	ICU	Hospital	Gafsa	ERY, QD	-	-	orf1481	rep20(pLG1)
	11	2015-12-16	blood	Infection	ICU	Private clinic A	Tunis	ERY	-	-	-	rep1(pIP501)+rep20(pLG1)
	12	2015-12-22	blood	Infection	ICU	Private clinic A	Tunis	CIP, ERY, QD	+	-	ptsD, orf1481, sgrA	-
	13	2015-12-22	blood	Infection	ICU	Private clinic A	Tunis	ERY	-	-	acm*	-
	14	2015-12-24	urine	Infection	Urology	Private clinic A	Tunis	ERY	-	-	-	rep1(pIP501)+rep20(pLG1)
	15	2016-01-03	blood	Infection	ICU	Private clinic A	Tunis	ERY, QD	-	-	sgrA	-
	16	2016-01-27	urine	Infection	Urology	Private clinic A	Tunis	-	-	-	-	rep1(pIP501)+rep20(pLG1)
	17	2016-01-05	blood	Infection	ICU	Private clinic B	Tunis	VAN, TEC, AMP, CIP, ERY, STR, TET, QD	+	>256	esp, ptsD, IS16, orf1481, sgrA, acm*	rep1(pIP501)+rep2(pEF1)+rep17(pRUM)+rep20(pLG1)
	18	2016-01-12	blood	Infection	ICU	Private clinic B	Tunis	VAN, TEC, AMP, CIP, ERY, GEN, STR, TET	+	>256	esp, ptsD, IS16, orf1481, sgrA, acm*	rep1(pIP501)+rep2(pEF1)+rep17(pRUM)+rep20(pLG1)
	19	2016-01-13	blood	Infection	ICU	Private clinic B	Tunis	VAN, TEC, AMP, CIP, ERY, GEN, STR, TET, QD	+	>256	esp, ptsD, IS16, orf1481, sgrA, acm*	rep1(pIP501)+rep2(pEF1)+rep17(pRUM)+rep20(pLG1)
	20	2016-02-05	feces	Colonization	Gastroenterology	Private clinic B	Tunis	ERY	-	-	-	rep1(pIP501)
	21	2016-02-05	feces	Colonization	Gastroenterology	Private clinic B	Tunis	-	-	-	-	rep1(pIP501)
	22	2016-02-05	feces	Colonization	Gastroenterology	Private clinic B	Tunis	ERY	-	-	-	rep1(pIP501)
	23	2016-02-05	feces	Colonization	Surgery	Private clinic B	Tunis	ERY	-	-	-	-
	24	2016-02-05	feces	Colonization	Gastroenterology	Private clinic B	Tunis	ERY	-	-	-	rep1(pIP501)+rep20(pLG1)
	25	2016-02-05	feces	Colonization	Gastroenterology	Private clinic B	Tunis	CIP, ERY	-	-	-	-
	Abbreviations: ICU, Intensive Care Unit; AMP, ampicillin; CIP, ciprofloxacin; GEN, gentamicin; ERY, erythromycin; QD, quinupristin-dalfopristin; STR, streptomycin; TEC, teicoplanine; TET, tetracycline; VAN, vancomycin; MIC, minimum inhibitory concentration;
	MDR, multidrug resistance; acm*, complete acmgene.
	aIsolates are described by chronological order.
	bReplicase genes are designated according Freitas et al [19].
