# Supplementary material for: High-Resolution Genotyping Unveils Identical Ampicillin-Resistant Enterococcus faecium Strains in Different Sources and Countries: A One Health Approach
Source: Microorganisms. 2022 Mar 16;10(3):632. doi: 10.3390/microorganisms10030632 (PMC8948916; doi:10.3390/microorganisms10030632)
Supplement: Supplementary file 1 [file microorganisms-10-00632-s001.zip › Suplementar_material/Table_S2.xlsx]

## Sheet: Folha1
	Table S2. Reliability of in silico prediction of phenotypes based on genomic data through the ResFinder webtool.
	Isolate	ST	CT	Source	Year	Predicted phenotype / Real assay
						Glycopeptides			Aminoglycosides	Our ABR assay		Macrolides	Our ABR assay		Tetracyclines	Our ABR assay		Beta-lactams	Our ABR assay		Fluoroquinolone	Our ABR assay
						Vanco/Teico	Our ABR assay		Gentamicin			Erythromycin			Tetracycline			Ampicillin			Ciprofloxacin
	342T	18	222	HP (urine)	2014				Resistant [aac(6')-Ii]	Susceptible		Resistant [erm(B), msr(C)]	Resistant		Resistant [tet(M)a]	Susceptible		Resistant (pbp5 mutations)	Resistant		Susceptible	Susceptible
	361T	18	222	Retail meat (bovine)	2016				Resistant [aac(6')-Ii]	Susceptible		Resistant [erm(B), msr(C)]	Resistant		Resistant [tet(M)a]	Susceptible		Resistant (pbp5 mutations)	Resistant		Susceptible	Susceptible
	365T	17	948	Retail meat (bovine)	2016				Resistant [aac(6')-Ii, aac(6')-aph(2'')]	Resistant		Resistant [erm(A), erm(B), msr(C)]	Resistant		Susceptible	Susceptible		Resistant (pbp5 mutations)	Resistant		Resistant (gyrA/parC mutations)	Resistant
	464T	17	948	Cow milk	2016				Resistant [aac(6')-Ii, aac(6')-aph(2'')]	Resistant		Resistant [erm(A), erm(B), msr(C)]	Resistant		Susceptible	Susceptible		Resistant (pbp5 mutations)	Resistant		Resistant (gyrA/parC mutations)	Resistant
	465T	17	948	HP (blood)	2014				Resistant [aac(6')-Ii, aac(6')-aph(2'')]	Resistant		Resistant [erm(A), erm(B), msr(C)]	Resistant		Susceptible	Susceptible		Resistant (pbp5 mutations)	Resistant		Resistant (gyrA/parC mutations)	Resistant
	508T	203	184	Retail meat (bovine)	2016				Resistant [aac(6')-Ii, aac(6')-aph(2''), aph(2'')-Ia]	Resistant		Resistant [erm(B), msr(C)]	Resistant		Resistant [tet(M)]	Resistant		Resistant (pbp5 mutations)	Resistant		Resistant (gyrA/parC mutations)	Resistant
	349T	80	1764	HP (blood)	2016	Resistant (vanHAX)	Resistant		Resistant [aac(6')-Ii, aac(6')-aph(2'')]	Resistant		Resistant [erm(B), msr(C)]	Resistant		Resistant [tet(M), tet(S)]	Resistant		Resistant (pbp5 mutations)	Resistant		Resistant (gyrA/parC mutations)	Resistant
	437T	18	2661	Cow milk	2016				Resistant [aac(6')-Ii]	Susceptible		Resistant [erm(B), msr(C)]	Resistant		Resistant [tet(M)]	Resistant		Resistant (pbp5 mutations)	Resistant		Susceptible	Susceptible
	Abbreviations: ABR, antibiotic resistance; HP, hospitalized patient.
	aThe tet(M) gene is truncated in 342T and 361T isolates.
