# Supplementary material for: High-Resolution Genotyping Unveils Identical Ampicillin-Resistant Enterococcus faecium Strains in Different Sources and Countries: A One Health Approach
Source: Microorganisms. 2022 Mar 16;10(3):632. doi: 10.3390/microorganisms10030632 (PMC8948916; doi:10.3390/microorganisms10030632)
Supplement: Supplementary file 1 [file microorganisms-10-00632-s001.zip › Suplementar_material/Table_S3.xlsx]

## Sheet: Folha1
	Table S3. Description of PBP5 alleles amino acid changes and correlation with epidemiological data.
	Isolatea	ST	CT	Country	Source	Date
							AmpR transfer	pbp5	PBP5 Amino Acid changesb
								group	V24A	S27G	R34Q	G66E	A68T	E629V	E85D	E100Q	K144Q	T172A	L177I	D204G	A216S	T324A	N496K	A499T	E525D	M485A	V586L	P667S
	342T	18	222	Tunisia	HP (urine)	2014	negative	A1R	+	+	+	+	+	+	+	+	+	+	+	+	+	+	+	+	+	+	+	+
	361T	18	222	Tunisia	Retail meat (bovine)	2016	negative	A1R	+	+	+	+	+	+	+	+	+	+	+	+	+	+	+	+	+	+	+	+
	E20117_2017	18	222	Australia	Environmental	2017	ND	A1R	+	+	+	+	+	+	+	+	+	+	+	+	+	+	+	+	+	+	+	+
	E20104_2017	18	222	Australia	Environmental	2017	ND	A1R	+	+	+	+	+	+	+	+	+	+	+	+	+	+	+	+	+	+	+	+
	FDAARGOS_331	18	222	USA	Stool sample	2015	ND	A1R	+	+	+	+	+	+	+	+	+	+	+	+	+	+	+	+	+	+	+	+
	E1774_hybrid	18	222	Netherlands	Stool sample	2015	ND	A1R	+	+	+	+	+	+	+	+	+	+	+	+	+	+	+	+	+	+	+	+
	VREN0787	18	222	UK	Treated WW	2015	ND	A1R	+	+	+	+	+	+	+	+	+	+	+	+	+	+	+	+	+	+	+	+
	VREN0458	18	222	UK	Treated WW	2014	ND	A1R	+	+	+	+	+	+	+	+	+	+	+	+	+	+	+	+	+	+	+	+
	VREN0249	18	222	UK	Unreated WW	2014	ND	A1R	+	+	+	+	+	+	+	+	+	+	+	+	+	+	+	+	+	+	+	+
	HC_SS0046	18	222	Canada	Unknown	2014	ND	A1R	+	+	+	+	+	+	+	+	+	+	+	+	+	+	+	+	+	+	+	+
	VS119	18	222	Denmark	HP	2013	ND	A1R	+	+	+	+	+	+	+	+	+	+	+	+	+	+	+	+	+	+	+	+
	NEF1	18	222	France	HP	2004	ND	A1R	+	+	+	+	+	+	+	+	+	+	+	+	+	+	+	+	+	+	+	+
	UAA1433	18	222	France	HP	2000	ND	A1R	+	+	+	+	+	+	+	+	+	+	+	+	+	+	+	+	+	+	+	+
	365T	17	948	Tunisia	Retail meat (bovine)	2016	1.4 x 10-8	A1R	+	+	+	+	+	+	+	+	+	+	+	+	+	+	+	+	+	+	+	+
	464T	17	948	Tunisia	Cow milk	2016	negative	A1R	+	+	+	+	+	+	+	+	+	+	+	+	+	+	+	+	+	+	+	+
	465T	17	948	Tunisia	HP (blood)	2014	negative	A1R	+	+	+	+	+	+	+	+	+	+	+	+	+	+	+	+	+	+	+	+
	E0048	17	948	Tunisia	Human	2003	ND	A1R	+	+	+	+	+	+	+	+	+	+	+	+	+	+	+	+	+	+	+	+
	BSAC_ec960	17	948	UK	HP (blood)	2004	ND	A1R	+	+	+	+	+	+	+	+	+	+	+	+	+	+	+	+	+	+	+	+
	BSAC_ec698	17	948	UK	HP (blood)	2003	ND	A1R	+	+	+	+	+	+	+	+	+	+	+	+	+	+	+	+	+	+	+	+
	508T	203	184	Tunisia	Retail meat (bovine)	2016	negative	A1R	+	+	+	+	+	+	+	+	+	+	+	+	+	+	+	+	+	+		+
	BSAC_ec2441	203	184	UK	HP (blood)	2010	ND	A1R	+	+	+	+	+	+	+	+	+	+	+	+	+	+	+	+	+	+		+
	EC0060	203	184	UK	HP	2007	ND	A1R	+	+	+	+	+	+	+	+	+	+	+	+	+	+	+	+	+	+		+
	349T	80	1764	Tunisia	HP (blood)	2016	2.8 x 10-7	A1R	+	+	+	+	+	+	+	+	+	+	+	+	+	+	+	+	+	+		+
	437T	18	2661	Tunisia	Cow milk	2016	ND	A1R	+	+	+	+	+	+	+	+	+	+	+	+	+	+	+	+	+	+	+	+
	Abbreviations: AmpR, ampicillin resistance; HP, hospitalized patient; ND, Not done; ST, sequence type; CT, complex type; UK, United Kingdom; USA, United States of America; WW, wastewaters.
	aIsolates are ordered and separated according with their clustering in the phylogenetic tree (Figure 1). Isolates in bold correspond to those sequenced in this study.
	bAmino acids colored in RED- changes common to all clade A PBP5 alleles. Amino acids colored in BLUE - changes common to all group A1R PBP5 alleles [21].
	1
	≥99%<100%
	≥97%<99%
	≥95%<97%
	≥90%<95%
	≥80%<90%
